# Supplementary material for: Synthetic CT generation from CBCT using deep learning for adaptive radiotherapy in prostate cancer
Source: Front Radiol. 2025 Nov 13;5:1680803. doi: 10.3389/fradi.2025.1680803 (PMC12657355; doi:10.3389/fradi.2025.1680803)
Supplement: Supplementary file 1 [file Datasheet1.csv]

case	patient	fraction	model	slices	MAE	PSNR	SSIM
CT1.1	CT1	1	UNet	59	62.27582931518555	29.43008118427123	0.8405590543146115
CT1.1	CT1	1	ResUNet	59	60.82653045654297	29.287076490105864	0.8298701456386168
CT1.2	CT1	2	UNet	67	58.961952209472656	29.784084087322764	0.8659197554209115
CT1.2	CT1	2	ResUNet	67	56.561527252197266	29.7252775599054	0.8628399403240825
CT1.3	CT1	3	UNet	67	58.86927032470703	29.704705254176137	0.8716903174857513
CT1.3	CT1	3	ResUNet	67	56.83876419067383	29.671573708778777	0.8668852646513607
CT1.4	CT1	4	UNet	73	60.89372253417969	29.57029039347388	0.8581342353382218
CT1.4	CT1	4	ResUNet	73	57.720970153808594	29.55986701682107	0.856393386834079
CT1.5	CT1	5	UNet	73	62.5202751159668	29.332307225745936	0.8501923202768354
CT1.5	CT1	5	ResUNet	73	59.55305480957031	29.294405168675613	0.8491416760522286
CT10.1	CT10	1	UNet	100	61.96528625488281	30.212093443219924	0.8270099202934421
CT10.1	CT10	1	ResUNet	100	58.43119812011719	30.241556901657177	0.8254588186073443
CT10.2	CT10	2	UNet	100	61.07157897949219	30.383092696490568	0.8396711550020322
CT10.2	CT10	2	ResUNet	100	57.12787628173828	30.424029515782465	0.8377816907159307
CT10.3	CT10	3	UNet	100	62.790199279785156	30.01772635117637	0.8283817556412003
CT10.3	CT10	3	ResUNet	100	59.45891571044922	29.962634432815335	0.8272107758229335
CT10.4	CT10	4	UNet	100	60.99965286254883	30.25025555700658	0.8309759648177453
CT10.4	CT10	4	ResUNet	100	57.237037658691406	30.276607153009294	0.8306614100336479
CT10.5	CT10	5	UNet	100	60.5277099609375	30.295164590894068	0.835430105777403
CT10.5	CT10	5	ResUNet	100	57.067962646484375	30.3758978501458	0.8332487807260007
CT2.1	CT2	1	UNet	123	57.923343658447266	30.208093709109217	0.8816977505923178
CT2.1	CT2	1	ResUNet	123	54.72504425048828	30.18616829524877	0.8782110935408124
CT2.2	CT2	2	UNet	123	57.50600051879883	30.33887783383816	0.8769515710061162
CT2.2	CT2	2	ResUNet	123	54.13002395629883	30.352362990526807	0.8741550735233878
CT2.3	CT2	3	UNet	123	58.20699691772461	30.295806161635536	0.871858302831312
CT2.3	CT2	3	ResUNet	123	54.8028564453125	30.290555699261112	0.868172261262526
CT2.4	CT2	4	UNet	123	60.28273010253906	29.873906739014856	0.8631268765025787
CT2.4	CT2	4	ResUNet	123	56.4586296081543	29.981137485953155	0.8611828799123316
CT2.5	CT2	5	UNet	123	60.487876892089844	29.64392296479426	0.8579558251967624
CT2.5	CT2	5	ResUNet	123	56.728492736816406	29.69315228215807	0.856750173513864
CT3.1	CT3	1	UNet	88	104.27120971679688	24.357147099056668	0.829149089491703
CT3.1	CT3	1	ResUNet	88	97.74523162841797	24.60490011483617	0.8286416727297529
CT3.2	CT3	2	UNet	88	110.1388168334961	24.071258139816013	0.8104322696916622
CT3.2	CT3	2	ResUNet	88	103.66690063476562	24.293949357673803	0.8116593525059873
CT3.3	CT3	3	UNet	88	110.86078643798828	23.99779557630091	0.81114785610945
CT3.3	CT3	3	ResUNet	88	104.23255157470703	24.233948521004663	0.8119781437755496
CT3.4	CT3	4	UNet	88	107.7459716796875	24.208077478794678	0.818812437894595
CT3.4	CT3	4	ResUNet	88	100.07443237304688	24.500657237225333	0.8209592543114003
CT3.5	CT3	5	UNet	84	109.03791046142578	24.110673543235013	0.8156949083315832
CT3.5	CT3	5	ResUNet	84	101.01912689208984	24.416623861203234	0.8221674735692478
CT4.1	CT4	1	UNet	94	58.471927642822266	29.923223746309393	0.8786533775692654
CT4.1	CT4	1	ResUNet	94	56.18100357055664	29.94783009304119	0.872545553430029
CT4.2	CT4	2	UNet	94	58.3067741394043	29.799551346989727	0.8756726855514677
CT4.2	CT4	2	ResUNet	94	55.633670806884766	29.7456468924985	0.8700188966139393
CT4.3	CT4	3	UNet	94	56.85325622558594	30.207935387482078	0.8906887834803314
CT4.3	CT4	3	ResUNet	94	53.79254150390625	30.25548430518462	0.8884443081155111
CT4.4	CT4	4	UNet	94	59.07067108154297	30.008361624244444	0.8890760138109712
CT4.4	CT4	4	ResUNet	94	56.07599639892578	30.03676032054483	0.8860977012214122
CT4.5	CT4	5	UNet	94	56.61248779296875	30.18279952224155	0.8799939457294015
CT4.5	CT4	5	ResUNet	94	53.30645751953125	30.244817257188853	0.8760662863982613
CT5.1	CT5	1	UNet	86	59.66128158569336	29.680328677299844	0.8435422168564135
CT5.1	CT5	1	ResUNet	86	57.829193115234375	29.64162817607907	0.8401524279743602
CT5.2	CT5	2	UNet	86	57.93439483642578	29.803691713177987	0.8647555499346394
CT5.2	CT5	2	ResUNet	86	54.73968505859375	29.89864884700676	0.8649524685157544
CT5.3	CT5	3	UNet	86	55.50654602050781	30.291632643468148	0.8647099441088842
CT5.3	CT5	3	ResUNet	86	52.76615905761719	30.311838827838038	0.8620083500256136
CT5.4	CT5	4	UNet	86	57.22605895996094	30.19596872516207	0.8596437835190275
CT5.4	CT5	4	ResUNet	86	53.976585388183594	30.252067248289798	0.8575545782741486
CT5.5	CT5	5	UNet	86	58.555965423583984	30.08477788419427	0.8541809132979512
CT5.5	CT5	5	ResUNet	86	56.060768127441406	30.118947387979365	0.8508797151929891
CT6.1	CT6	1	UNet	82	62.355743408203125	28.754383835060974	0.8726198743866116
CT6.1	CT6	1	ResUNet	82	60.48070526123047	28.755330457112844	0.869105089459603
CT6.2	CT6	2	UNet	82	63.11227035522461	28.729844939092757	0.8547434894720846
CT6.2	CT6	2	ResUNet	82	61.567745208740234	28.700708769465603	0.849141316978035
CT6.3	CT6	3	UNet	82	63.13926315307617	28.714742815746092	0.8800091836299366
CT6.3	CT6	3	ResUNet	82	61.01669692993164	28.73885403661931	0.8785440794036337
CT6.4	CT6	4	UNet	82	63.49298095703125	28.699664169351365	0.8581019192869765
CT6.4	CT6	4	ResUNet	82	59.97315216064453	28.900888770409217	0.8591316113018087
CT6.5	CT6	5	UNet	82	61.66590881347656	28.877880672354387	0.8837719224856647
CT6.5	CT6	5	ResUNet	82	58.893821716308594	28.990716064295242	0.8835250724418174
CT7.1	CT7	1	UNet	81	61.12818908691406	29.165898606320056	0.8590241908088179
CT7.1	CT7	1	ResUNet	81	59.29847717285156	29.150435356184794	0.8550181515909486
CT7.2	CT7	2	UNet	81	63.16921615600586	28.87810831963077	0.8494859402246107
CT7.2	CT7	2	ResUNet	81	61.25437545776367	28.87332086956581	0.8454596910701679
CT7.3	CT7	3	UNet	81	64.99061584472656	28.815733904561498	0.8328011777562525
CT7.3	CT7	3	ResUNet	81	61.92550277709961	28.956032357283675	0.8321513725602798
CT7.4	CT7	4	UNet	81	63.53287887573242	28.96563797249812	0.8404971875856057
CT7.4	CT7	4	ResUNet	81	61.555023193359375	28.928374030317194	0.8370054068667907
CT7.5	CT7	5	UNet	81	61.952396392822266	29.001522310719224	0.8536390948585141
CT7.5	CT7	5	ResUNet	81	59.48656463623047	29.077750146716284	0.851912353822517
CT8.1	CT8	1	UNet	66	64.2171630859375	29.74536938913394	0.8390336288060728
CT8.1	CT8	1	ResUNet	66	60.48406982421875	29.91017203514085	0.839392784240673
CT8.2	CT8	2	UNet	66	60.86640548706055	29.940595170479725	0.8627775084996993
CT8.2	CT8	2	ResUNet	66	58.91184616088867	29.859643587463296	0.8561763660591483
CT8.3	CT8	3	UNet	66	57.787109375	30.130876135274956	0.8791166205718965
CT8.3	CT8	3	ResUNet	66	55.538856506347656	30.10855462238315	0.874374551230999
CT8.4	CT8	4	UNet	66	59.81096649169922	29.91327282003371	0.8709129276897245
CT8.4	CT8	4	ResUNet	66	56.82545471191406	29.99081746147098	0.8679024058167882
CT8.5	CT8	5	UNet	66	58.47483444213867	30.085409996606444	0.877422862843028
CT8.5	CT8	5	ResUNet	66	55.967350006103516	30.06705129169992	0.8720115142759282
CT9.1	CT9	1	UNet	123	55.60584259033203	30.433407397105874	0.87855574296579
CT9.1	CT9	1	ResUNet	123	52.40695571899414	30.330634768333226	0.8743832821600269
CT9.3	CT9	3	UNet	123	58.210628509521484	30.270618907964536	0.8613249099386244
CT9.3	CT9	3	ResUNet	123	54.94825744628906	30.180801438396013	0.8581448967434601
CT9.4	CT9	4	UNet	123	56.72513961791992	30.36047521797301	0.8929363200257655
CT9.4	CT9	4	ResUNet	123	52.54635238647461	30.481756913927725	0.8923351615905549
CT9.5	CT9	5	UNet	123	58.56126403808594	30.24482340859395	0.885758831080291
CT9.5	CT9	5	ResUNet	123	54.804317474365234	30.309101845358676	0.884157440842609
